# Supplementary material for: CDK8/19 inhibition attenuates G1 arrest induced by BCR-ABL antagonists and accelerates death of chronic myelogenous leukemia cells
Source: Cell Death Discov. 2025 Feb 15;11:62. doi: 10.1038/s41420-025-02339-6 (PMC11830074; doi:10.1038/s41420-025-02339-6)
Supplement: Supplementary file 2 — Supplementary file tables [file 41420_2025_2339_MOESM2_ESM.xlsx]

## Sheet: Table S1
Table S1. List of software and algorithmes used for analysis of RNASeq data.
#	Name	Reference
1	FastQC software	Andrews S. 2010. FastQC: a quality control tool for high throughput sequence data. Available online at: http://www.bioinformatics.babraham.ac.uk/projects/fastqc.
2	cutadapt	Martin M. Cutadapt removes adapter sequences from high-throughput sequencing reads. EMBnet.journal. 2011 May 2;17(1):10–2.
3	the sickle	Joshi N.A., Fass J.N. 2011. Sickle: A sliding-window, adaptive, quality-based trimming tool for FastQ files (Version 1.33) [Software]. Available online at: https://github.com/najoshi/sickle.
4	STAR	Dobin A, Davis CA, Schlesinger F, Drenkow J, Zaleski C, Jha S, et al. STAR: ultrafast universal RNA-seq aligner. Bioinformatics. 2013 Jan 1;29(1):15–21.
5	edgeR package	Robinson MD, McCarthy DJ, Smyth GK. edgeR: a Bioconductor package for differential expression analysis of digital gene expression data. Bioinformatics. 2010 Jan 1;26(1):139–40.
6	WebGestaltR package	Liao Y, Wang J, Jaehnig EJ, Shi Z, Zhang B. WebGestalt 2019: gene set analysis toolkit with revamped UIs and APIs. Nucleic Acids Res. 2019 Jul 2;47(W1):W199–205.
7	GSEA	Subramanian A, Tamayo P, Mootha VK, Mukherjee S, Ebert BL, Gillette MA, et al. Gene set enrichment analysis: a knowledge-based approach for interpreting genome-wide expression profiles. Proc Natl Acad Sci U S A. 2005 Oct 25;102(43):15545–50.
8	fgsea package	Korotkevich G, Sukhov V, Budin N, Shpak B, Artyomov MN, Sergushichev A. Fast gene set enrichment analysis [Internet]. bioRxiv. 2021 [cited 2023 Sep 13]. p. 060012. Available from: https://www.biorxiv.org/content/10.1101/060012v3
9	ggplot2	Wickham H. 2016. ggplot2: Elegant Graphics for Data Analysis. Springer-Verlag New York. ISBN 978-3-319-24277-4, https://ggplot2.tidyverse.org.
10	clusterProfiler	Wu T, Hu E, Xu S, Chen M, Guo P, Dai Z, et al. clusterProfiler 4.0: A universal enrichment tool for interpreting omics data. Innovation (Camb). 2021 Aug 28;2(3):100141.

## Sheet: Table S2
Table S2. All raw RNA-Seq data were deposited in the Sequence Read Archive (SRA) under the BioProject accession PRJNA1008677.
SAMN37124520	Control 1 (TaxID: 9606)	K562, DMSO 0.02% 8h
SAMN37124521	Control 2 (TaxID: 9606)	K562, DMSO 0.02% 8h
SAMN37124522	Imatinib 1 (TaxID: 9606)	K562, 1 uM imatinib mesylate 8h
SAMN37124523	Imatinib 2 (TaxID: 9606)	K562, 1 uM imatinib mesylate 8h
SAMN37124524	Imatinib+Senexin B 1 (TaxID: 9606)	K562, 1 uM imatinib mesylate + 1 uM senexin B 8h
SAMN37124525	Imatinib+Senexin B 2 (TaxID: 9606)	K562, 1 uM imatinib mesylate + 1 uM senexin B 8h
SAMN37124526	Senexin B 1 (TaxID: 9606)	K562, 1 uM senexin B 8h
SAMN37124527	Senexin B 2 (TaxID: 9606)	K562, 1 uM senexin B 8h

## Sheet: Table S3
Table S3. List of primary and secondary antibodies.
Name of target	Clone	Resource / Isotype	Catalog #	Source
Stat1	D1K9Y	Rabbit	14994	CST
Phospho-Stat1 (Ser727)	D3B7	Rabbit	8826	CST
Stat3	D1B2J	Rabbit	30835	CST
Phospho-Stat3 (Ser727)	polyclonal	Rabbit	9134	CST
PARP1	polyclonal	Rabbit	9542	CST
Cleaved PARP1 (Asp214) XP®	D64E10	Rabbit	5625	CST
Cleaved Caspase-9 (Asp330)	E5Z7N	Rabbit	52873	CST
Cleaved Caspase-3 (Asp175)	5A1E	Rabbit	9664	CST
c-Myc	D84C12	Rabbit	5605	CST
p57 Kip2	polyclonal	Rabbit	2557	CST
p27 Kip1 XP®	D69C12	Rabbit	3686	CST
p21 Waf1/Cip1	E2R7A	Rabbit	37543	CST
p18 INK4C	DCS118	Mouse	2896	CST
Phospho-Chk1 (Ser345)	133D3	Rabbit	2348	CST
RPA32/PRA2	9H8	Mouse	ab2175	Abcam
RPA32/RPA2 (phospho S4+S8)	polyclonal	Rabbit	ab87277	Abcam
Rad51	14B4	Mouse	ab213	Abcam
BRCA1 (Ser1524)	polyclonal	Rabbit	9009	CST
CDK8	D-9	Goat	sc-13155	Santa Cruz
β-actin	AC-74	Mouse	A2228	Sigma-Aldrich
Histone H3	3H1	Rabbit	9717	CST
GAPDH	14C10	Rabbit	2128	CST
β-tubulin	9F3	Rabbit	2118	CST
Anti-rabbit IgG, HRP-linked	-	Goat	7074	CST
Anti-mouse IgG, HRP-linked	-	Horse	7076	CST
Anti-goat IgG, HRP-linked	-	Rabbit	A8919	Sigma-Aldrich
*CST – Cell Signaling Technology

## Sheet: Table S4
Table S4. Top 20 down-regulated GO terms in IM vs. IM+SenB-treated K562 cells group (GO enrichment analysis).
Down-regulated genes
ID	Term	Ont	N	Up	Down	P.Up	P.Down
GO:0044427	chromosomal part	CC	691	76	124	0.890	1.2e-11
GO:0051276	chromosome organization	BP	958	105	158	0.931	1.6e-11
GO:0010948	negative regulation of cell cycle process	BP	280	31	65	0.780	2.7e-11
GO:0022402	cell cycle process	BP	1097	118	173	0.965	6.7e-11
GO:1903047	mitotic cell cycle process	BP	733	74	125	0.981	3.1e-10
GO:0010564	regulation of cell cycle process	BP	584	61	105	0.941	4.5e-10
GO:0007049	cell cycle	BP	1502	168	217	0.945	7.6e-10
GO:0006996	organelle organization	BP	2829	350	363	0.541	1.9e-09
GO:1901988	negative regulation of cell cycle phase transition	BP	204	23	49	0.722	2.3e-09
GO:0000278	mitotic cell cycle	BP	863	93	138	0.944	3.0e-09
GO:1901991	negative regulation of mitotic cell cycle phase transition	BP	200	22	48	0.760	3.5e-09
GO:0005694	chromosome	CC	801	95	130	0.705	3.5e-09
GO:1901990	regulation of mitotic cell cycle phase transition	BP	362	38	70	0.887	2.1e-08
GO:0005515	protein binding	MF	7655	990	839	0.011	2.4e-08
GO:0019221	cytokine-mediated signaling pathway	BP	363	47	70	0.401	2.4e-08
GO:1901987	regulation of cell cycle phase transition	BP	378	41	72	0.846	2.5e-08
GO:0044772	mitotic cell cycle phase transition	BP	476	50	85	0.915	3.1e-08
GO:0045786	negative regulation of cell cycle	BP	515	65	90	0.462	3.5e-08
GO:0045930	negative regulation of mitotic cell cycle	BP	262	28	55	0.829	4.1e-08
GO:0044770	cell cycle phase transition	BP	497	55	87	0.841	5.5e-08

## Sheet: Table S5
Table S5. Top 20 up-regulated GO terms in IM vs. IM+SenB-treated K562 cells group (GO enrichment analysis).
Up-regulated genes
ID	Term	Ont	N	Up	Down	P.Up	P.Down
GO:0032501	multicellular organismal process	BP	3831	625	419	2.0e-18	0.0037
GO:0032502	developmental process	BP	3524	579	380	2.4e-17	0.0153
GO:0044459	plasma membrane part	CC	1231	251	119	3.2e-17	0.6064
GO:0048731	system development	BP	2624	455	285	3.7e-17	0.0279
GO:0048869	cellular developmental process	BP	2413	424	253	7.6e-17	0.1296
GO:0048856	anatomical structure development	BP	3253	540	356	8.2e-17	0.0083
GO:0030154	cell differentiation	BP	2278	402	241	3.5e-16	0.1051
GO:0007275	multicellular organism development	BP	2962	493	318	3.1e-15	0.0347
GO:0005886	plasma membrane	CC	2480	424	256	1.0e-14	0.1983
GO:0022610	biological adhesion	BP	708	159	73	1.1e-14	0.3553
GO:0071944	cell periphery	CC	2547	433	266	1.2e-14	0.1375
GO:0007155	cell adhesion	BP	704	158	73	1.4e-14	0.3362
GO:1902653	secondary alcohol biosynthetic process	BP	58	31	4	5.5e-14	0.8363
GO:1902652	secondary alcohol metabolic process	BP	95	41	7	6.5e-14	0.8389
GO:0048468	cell development	BP	1152	227	124	7.4e-14	0.1491
GO:0040011	locomotion	BP	935	193	90	8.3e-14	0.6128
GO:0006695	cholesterol biosynthetic process	BP	57	30	4	2.4e-13	0.8261
GO:0015629	actin cytoskeleton	CC	324	88	39	3.0e-13	0.1088
GO:0016126	sterol biosynthetic process	BP	61	31	5	3.3e-13	0.7308
GO:0008203	cholesterol metabolic process	BP	91	39	7	3.5e-13	0.8051

## Sheet: Table S6
Table S6. List of DEGs related to negative regulation of cell cycle down-regulated by IM+SenB compared to IM alone (GO enrichment analysis).
Gene Id	GO terms	Gene Id	LogFC	logCPM	LR	PValue	FDR	description	gene_biotype	ensembl_gene_id	ensembl_gene_id_version
INSR	mitotic nuclear division|nuclear division|organelle fission|regulation of mitotic nuclear division|regulation of nuclear division|nucleoside triphosphate metabolic process|ribonucleoside triphosphate metabolic process|purine ribonucleoside triphosphate metabolic process|ATP metabolic process|purine nucleoside triphosphate metabolic process|positive regulation of cell cycle process|nucleoside mono…	3643	-0.786120872402142	2.53068384762931	26.0352361835797	3.35242637978588e-07	7.13799811483612e-06	insulin receptor [Source:HGNC Symbol;Acc:6091]	protein_coding	ENSG00000171105	ENSG00000171105.9
VASH1	cell cycle arrest	22846	-0.746664049224042	1.36246070374151	11.5890524799069	0.000663412055885321	0.00527484932736312	vasohibin 1 [Source:HGNC Symbol;Acc:19964]	protein_coding	ENSG00000071246	ENSG00000071246.6
PCBP4	negative regulation of cell cycle process|regulation of mitotic cell cycle phase transition|regulation of cell cycle phase transition|negative regulation of mitotic cell cycle phase transition|negative regulation of cell cycle phase transition|negative regulation of mitotic cell cycle|signal transduction by p53 class mediator|mitotic cell cycle checkpoint|cell cycle checkpoint|positive regulation…	57060	-0.711760656234969	1.04425959178383	8.66504532239689	0.00324371935264699	0.0189887804439627	poly(rC) binding protein 4 [Source:HGNC Symbol;Acc:8652]	protein_coding	ENSG00000090097	ENSG00000090097.16
GPNMB	negative regulation of cell cycle process|regulation of mitotic cell cycle phase transition|regulation of cell cycle phase transition|negative regulation of mitotic cell cycle phase transition|negative regulation of cell cycle phase transition|negative regulation of mitotic cell cycle|negative regulation of G1/S transition of mitotic cell cycle|negative regulation of cell cycle G1/S phase transit…	10457	-0.630944520056901	2.50622502808674	16.7963436471687	4.16134061943916e-05	0.000507717318984312	glycoprotein (transmembrane) nmb [Source:HGNC Symbol;Acc:4462]	protein_coding	ENSG00000136235	ENSG00000136235.11
INHA	regulation of hemopoiesis|homeostasis of number of cells|cell cycle arrest|negative regulation of phosphorylation	3623	-0.557097215269042	3.31380922991369	20.1198531272808	7.2737712698992e-06	0.000111327567909526	inhibin, alpha [Source:HGNC Symbol;Acc:6065]	protein_coding	ENSG00000123999	ENSG00000123999.4
BTN2A2	negative regulation of cell cycle process|regulation of mitotic cell cycle phase transition|regulation of cell cycle phase transition|negative regulation of mitotic cell cycle phase transition|negative regulation of cell cycle phase transition|negative regulation of mitotic cell cycle|T cell receptor signaling pathway|regulation of hemopoiesis|negative regulation of G1/S transition of mitotic cel…	10385	-0.534444863924012	3.78297807449844	24.19833001479	8.69076061075916e-07	1.69563797483747e-05	butyrophilin, subfamily 2, member A2 [Source:HGNC Symbol;Acc:1137]	protein_coding	ENSG00000124508	ENSG00000124508.12
SPHK1	mitotic nuclear division|nuclear division|organelle fission|regulation of mitotic nuclear division|regulation of nuclear division|positive regulation of cell cycle process|tumor necrosis factor-mediated signaling pathway|positive regulation of cell cycle|peptidyl-threonine phosphorylation|peptidyl-threonine modification|NIK/NF-kappaB signaling|response to oxidative stress|protein acylation|positi…	8877	-0.521342642386292	3.83892530434639	23.7403677845396	1.10245736652217e-06	2.10516859035901e-05	sphingosine kinase 1 [Source:HGNC Symbol;Acc:11240]	protein_coding	ENSG00000176170	ENSG00000176170.9
CYP1A1	regulation of mitotic cell cycle phase transition|regulation of cell cycle phase transition|positive regulation of cell cycle process|positive regulation of cell cycle|response to oxygen levels|response to decreased oxygen levels|response to hypoxia|G1/S transition of mitotic cell cycle|regulation of G1/S transition of mitotic cell cycle|cell cycle G1/S phase transition|amine metabolic process|re…	1543	-0.473754804142962	2.85633787836192	11.5733761614761	0.000669028347959575	0.00530897824930982	cytochrome P450, family 1, subfamily A, polypeptide 1 [Source:HGNC Symbol;Acc:2595]	protein_coding	ENSG00000140465	ENSG00000140465.9
MTA3	regulation of mitotic cell cycle phase transition|regulation of cell cycle phase transition|G2/M transition of mitotic cell cycle|cell cycle G2/M phase transition|regulation of cell cycle G2/M phase transition|regulation of G2/M transition of mitotic cell cycle|covalent chromatin modification|histone modification|positive regulation of cell cycle process|positive regulation of cell cycle|positive…	57504	-0.471118900894198	4.44028023384942	29.7012181632341	5.04031377488518e-08	1.22991835115352e-06	metastasis associated 1 family, member 3 [Source:HGNC Symbol;Acc:23784]	protein_coding	ENSG00000057935	ENSG00000057935.9
NDC80	negative regulation of cell cycle process|regulation of mitotic cell cycle phase transition|regulation of cell cycle phase transition|negative regulation of mitotic cell cycle phase transition|negative regulation of cell cycle phase transition|mitotic nuclear division|negative regulation of mitotic cell cycle|mitotic sister chromatid segregation|sister chromatid segregation|chromosome segregation…	10403	-0.454958075930257	6.25658581562604	77.8221436731831	1.12749059005593e-18	9.55190971716396e-17	NDC80 kinetochore complex component [Source:HGNC Symbol;Acc:16909]	protein_coding	ENSG00000080986	ENSG00000080986.8
EGF	mitotic nuclear division|nuclear division|organelle fission|regulation of mitotic nuclear division|regulation of nuclear division|positive regulation of cell cycle process|positive regulation of cell cycle|peptidyl-threonine phosphorylation|peptidyl-threonine modification|positive regulation of proteolysis involved in cellular protein catabolic process|positive regulation of ubiquitin-dependent p…	1950	-0.438695353451957	3.12152861147634	11.4407302950683	0.000718515458571107	0.00565319880092244	epidermal growth factor [Source:HGNC Symbol;Acc:3229]	protein_coding	ENSG00000138798	ENSG00000138798.7
PSRC1	mitotic nuclear division|mitotic sister chromatid segregation|sister chromatid segregation|chromosome segregation|nuclear division|nuclear chromosome segregation|organelle fission|regulation of protein complex assembly|positive regulation of protein complex assembly|positive regulation of cell cycle|spindle organization|mitotic spindle organization|microtubule cytoskeleton organization involved i…	84722	-0.436024193340133	4.4497868814713	25.6421327087706	4.10967551548786e-07	8.5981559045772e-06	proline/serine-rich coiled-coil 1 [Source:HGNC Symbol;Acc:24472]	protein_coding	ENSG00000134222	ENSG00000134222.12
NES	G2/M transition of mitotic cell cycle|cell cycle G2/M phase transition|positive regulation of cytoskeleton organization	10763	-0.433334587433106	3.07411299753198	10.8974970700063	0.000962942882011485	0.00724012679412385	nestin [Source:HGNC Symbol;Acc:7756]	protein_coding	ENSG00000132688	ENSG00000132688.10
KANK2	negative regulation of cell cycle process|regulation of mitotic cell cycle phase transition|regulation of cell cycle phase transition|negative regulation of mitotic cell cycle phase transition|negative regulation of cell cycle phase transition|negative regulation of mitotic cell cycle|negative regulation of G1/S transition of mitotic cell cycle|negative regulation of cell cycle G1/S phase transit…	25959	-0.424520358773352	5.67202630263907	50.437924189754	1.22994298107691e-12	5.66904753346946e-11	KN motif and ankyrin repeat domains 2 [Source:HGNC Symbol;Acc:29300]	protein_coding	ENSG00000197256	ENSG00000197256.6
ABCB1	G2/M transition of mitotic cell cycle|cell cycle G2/M phase transition|ATPase activity|ATPase activity, coupled	5243	-0.418977442196818	9.43179500933027	122.25582832646	2.02911654535393e-28	2.83840372565207e-26	ATP-binding cassette, sub-family B (MDR/TAP), member 1 [Source:HGNC Symbol;Acc:40]	protein_coding	ENSG00000085563	ENSG00000085563.10
TP73	signal transduction by p53 class mediator|regulation of hematopoietic stem cell differentiation|hematopoietic stem cell differentiation|positive regulation of cell cycle process|regulation of hematopoietic progenitor cell differentiation|positive regulation of cell cycle|regulation of stem cell differentiation|regulation of hemopoiesis|hematopoietic progenitor cell differentiation|positive regula…	7161	-0.417261171026268	3.42697768357767	12.1682883246263	0.000486088929873777	0.00402730704296249	tumor protein p73 [Source:HGNC Symbol;Acc:12003]	protein_coding	ENSG00000078900	ENSG00000078900.10
RAB11FIP4	positive regulation of cell cycle process|positive regulation of cell cycle|cytokinesis|spindle|midbody|cell division site|cell division site part|cleavage furrow	84440	-0.394038718183153	2.70508269089082	7.42245977905515	0.00644146967611211	0.032450117338203	RAB11 family interacting protein 4 (class II) [Source:HGNC Symbol;Acc:30267]	protein_coding	ENSG00000131242	ENSG00000131242.11
HBP1	cell cycle arrest|nuclear speck	26959	-0.38138455001795	4.26962278900537	17.5006906666707	2.87203331682119e-05	0.00036561440001438	HMG-box transcription factor 1 [Source:HGNC Symbol;Acc:23200]	protein_coding	ENSG00000105856	ENSG00000105856.9
CENPE	regulation of mitotic cell cycle phase transition|regulation of cell cycle phase transition|mitotic nuclear division|mitotic sister chromatid segregation|sister chromatid segregation|chromosome segregation|nuclear division|nuclear chromosome segregation|organelle fission|regulation of mitotic nuclear division|antigen processing and presentation of exogenous peptide antigen|antigen processing and …	1062	-0.368244686498818	6.25392524846913	51.1321707755405	8.63514335612257e-13	4.05784275680291e-11	centromere protein E, 312kDa [Source:HGNC Symbol;Acc:1856]	protein_coding	ENSG00000138778	ENSG00000138778.7
CTDSP2	negative regulation of cell cycle process|regulation of mitotic cell cycle phase transition|regulation of cell cycle phase transition|negative regulation of mitotic cell cycle phase transition|negative regulation of cell cycle phase transition|negative regulation of mitotic cell cycle|negative regulation of G1/S transition of mitotic cell cycle|negative regulation of cell cycle G1/S phase transit…	10106	-0.360727577963173	7.79288874938691	79.7892258393223	4.16558033044011e-19	3.6312993750141e-17	CTD (carboxy-terminal domain, RNA polymerase II, polypeptide A) small phosphatase 2 [Source:HGNC Symbol;Acc:17077]	protein_coding	ENSG00000175215	ENSG00000175215.5
ING4	covalent chromatin modification|signal transduction by p53 class mediator|histone modification|DNA replication|protein acylation|cell cycle arrest|protein acetylation|peptidyl-lysine acetylation|DNA damage response, signal transduction by p53 class mediator|protein acetyltransferase complex|acetyltransferase complex|histone binding	51147	-0.354115726846306	3.47371587738251	9.03816875260542	0.00264400356419482	0.0161679712993013	inhibitor of growth family, member 4 [Source:HGNC Symbol;Acc:19423]	protein_coding	ENSG00000111653	ENSG00000111653.15
DYNLT3	positive regulation of cell cycle|positive regulation of mitotic cell cycle|chromosome, centromeric region|chromosomal region|condensed chromosome, centromeric region|condensed chromosome|spindle|kinetochore|microtubule|condensed chromosome kinetochore|microtubule associated complex|mitotic spindle|spindle microtubule|cytoplasmic dynein complex|motor activity	6990	-0.35166382152902	4.14670324367333	13.6790971524578	0.00021685484180904	0.00206389536943256	dynein, light chain, Tctex-type 3 [Source:HGNC Symbol;Acc:11694]	protein_coding	ENSG00000165169	ENSG00000165169.6
BIN1	regulation of protein complex assembly|positive regulation of protein complex assembly|positive regulation of protein polymerization|regulation of cell cycle arrest|cell cycle arrest|positive regulation of supramolecular fiber organization|regulation of protein polymerization|protein polymerization|positive regulation of cytoskeleton organization|regulation of supramolecular fiber organization|nu…	274	-0.350682048635469	4.10186872077709	13.1772090694034	0.000283374478980581	0.00260228624590564	bridging integrator 1 [Source:HGNC Symbol;Acc:1052]	protein_coding	ENSG00000136717	ENSG00000136717.10
DUSP1	negative regulation of cell cycle process|regulation of mitotic cell cycle phase transition|regulation of cell cycle phase transition|negative regulation of mitotic cell cycle phase transition|negative regulation of cell cycle phase transition|mitotic nuclear division|negative regulation of mitotic cell cycle|mitotic sister chromatid segregation|sister chromatid segregation|chromosome segregation…	1843	-0.338394033283432	4.774655978963	18.78110008432	1.46612850654491e-05	0.000204951599025517	dual specificity phosphatase 1 [Source:HGNC Symbol;Acc:3064]	protein_coding	ENSG00000120129	ENSG00000120129.5
KLHL22	negative regulation of cell cycle process|regulation of mitotic cell cycle phase transition|regulation of cell cycle phase transition|negative regulation of mitotic cell cycle phase transition|negative regulation of cell cycle phase transition|proteasome-mediated ubiquitin-dependent protein catabolic process|mitotic nuclear division|negative regulation of mitotic cell cycle|proteasomal protein ca…	84861	-0.335144176049945	4.36774193423308	14.453161773734	0.000143688442576475	0.00146987411921343	kelch-like family member 22 [Source:HGNC Symbol;Acc:25888]	protein_coding	ENSG00000099910	ENSG00000099910.12
DUSP3	T cell receptor signaling pathway|positive regulation of cell cycle|positive regulation of mitotic cell cycle|antigen receptor-mediated signaling pathway|negative regulation of phosphorylation	1845	-0.335119465497146	3.47220880914418	8.09645626890949	0.00443518885161972	0.0242193925941831	dual specificity phosphatase 3 [Source:HGNC Symbol;Acc:3069]	protein_coding	ENSG00000108861	ENSG00000108861.4
KAT2B	negative regulation of cell cycle process|covalent chromatin modification|histone modification|chromatin remodeling|negative regulation of organelle organization|regulation of hemopoiesis|protein modification by small protein removal|protein deubiquitination|protein acylation|cell cycle arrest|glucose metabolic process|response to insulin|protein acetylation|peptidyl-lysine acetylation|negative r…	8850	-0.329330773199132	5.46871846126651	26.8419437331168	2.20792843788548e-07	4.86472144830811e-06	K(lysine) acetyltransferase 2B [Source:HGNC Symbol;Acc:8638]	protein_coding	ENSG00000114166	ENSG00000114166.7
CDKN1B	negative regulation of cell cycle process|regulation of mitotic cell cycle phase transition|regulation of cell cycle phase transition|negative regulation of mitotic cell cycle phase transition|negative regulation of cell cycle phase transition|mitotic nuclear division|negative regulation of mitotic cell cycle|nuclear division|organelle fission|regulation of mitotic nuclear division|regulation of …	1027	-0.327542619147493	4.76947289114829	17.553293113699	2.79366537197705e-05	0.00035677064145312	cyclin-dependent kinase inhibitor 1B (p27, Kip1) [Source:HGNC Symbol;Acc:1785]	protein_coding	ENSG00000111276	ENSG00000111276.6
MELK	G2/M transition of mitotic cell cycle|cell cycle G2/M phase transition|response to oxidative stress|cell cortex	9833	-0.327481981552749	4.85389102566696	18.372907784894	1.81622120607657e-05	0.000245772115962893	maternal embryonic leucine zipper kinase [Source:HGNC Symbol;Acc:16870]	protein_coding	ENSG00000165304	ENSG00000165304.3
RRM2	negative regulation of cell cycle process|DNA replication|negative regulation of G0 to G1 transition|regulation of G0 to G1 transition|G0 to G1 transition|G1/S transition of mitotic cell cycle|nucleotide biosynthetic process|cell cycle G1/S phase transition|nucleoside phosphate biosynthetic process|nucleobase-containing small molecule interconversion|oxidoreductase complex	6241	-0.325006926398639	6.97333373106137	52.2158919262562	4.97221103989618e-13	2.47172309132029e-11	ribonucleotide reductase M2 [Source:HGNC Symbol;Acc:10452]	protein_coding	ENSG00000171848	ENSG00000171848.9
RING1	negative regulation of cell cycle process|covalent chromatin modification|histone modification|protein monoubiquitination|histone H2A ubiquitination|negative regulation of G0 to G1 transition|histone ubiquitination|regulation of G0 to G1 transition|G0 to G1 transition|histone monoubiquitination|histone H2A monoubiquitination|nuclear chromatin|heterochromatin|PcG protein complex|nuclear speck|sex …	6015	-0.320433926086511	4.02399849472243	10.4103256209516	0.00125312646051262	0.00890964026002766	ring finger protein 1 [Source:HGNC Symbol;Acc:10018]	protein_coding	ENSG00000204227	ENSG00000204227.4
TUBA4A	regulation of mitotic cell cycle phase transition|regulation of cell cycle phase transition|G2/M transition of mitotic cell cycle|cell cycle G2/M phase transition|regulation of cell cycle G2/M phase transition|regulation of G2/M transition of mitotic cell cycle|microtubule	7277	-0.318005664750685	6.27487178630474	38.5515510930732	5.33263722058625e-10	1.76726241773147e-08	tubulin, alpha 4a [Source:HGNC Symbol;Acc:12407]	protein_coding	ENSG00000127824	ENSG00000127824.9
CSNK1E	regulation of mitotic cell cycle phase transition|regulation of cell cycle phase transition|proteasome-mediated ubiquitin-dependent protein catabolic process|proteasomal protein catabolic process|G2/M transition of mitotic cell cycle|cell cycle G2/M phase transition|regulation of cell cycle G2/M phase transition|regulation of G2/M transition of mitotic cell cycle|non-canonical Wnt signaling pathw…	1454	-0.315726299041566	5.52692845988112	25.621162656337	4.15457919174754e-07	8.67701174943106e-06	casein kinase 1, epsilon [Source:HGNC Symbol;Acc:2453]	protein_coding	ENSG00000213923	ENSG00000213923.6
CCNB2	G2/M transition of mitotic cell cycle|cell cycle G2/M phase transition|homeostasis of number of cells	9133	-0.312556246053431	7.02300325473649	49.0724504106618	2.4668062479063e-12	1.09504351152446e-10	cyclin B2 [Source:HGNC Symbol;Acc:1580]	protein_coding	ENSG00000157456	ENSG00000157456.3
CDK2	negative regulation of cell cycle process|regulation of mitotic cell cycle phase transition|regulation of cell cycle phase transition|negative regulation of mitotic cell cycle phase transition|negative regulation of cell cycle phase transition|proteasome-mediated ubiquitin-dependent protein catabolic process|negative regulation of mitotic cell cycle|proteasomal protein catabolic process|G2/M tran…	1017	-0.311802844189703	6.46259833309697	40.1060130736566	2.4054739965742e-10	8.46136028619522e-09	cyclin-dependent kinase 2 [Source:HGNC Symbol;Acc:1771]	protein_coding	ENSG00000123374	ENSG00000123374.6
STAG2	negative regulation of cell cycle process|mitotic nuclear division|sister chromatid segregation|chromosome segregation|nuclear division|nuclear chromosome segregation|organelle fission|regulation of mitotic nuclear division|regulation of nuclear division|DNA replication|regulation of DNA metabolic process|cell cycle DNA replication|spindle organization|mitotic spindle organization|microtubule cyt…	10735	-0.288488834576184	7.40282547394649	46.692647809688	8.30399700088624e-12	3.51750295495287e-10	stromal antigen 2 [Source:HGNC Symbol;Acc:11355]	protein_coding	ENSG00000101972	ENSG00000101972.14
YAF2	negative regulation of cell cycle process|negative regulation of G0 to G1 transition|regulation of G0 to G1 transition|G0 to G1 transition	10138	-0.281609367113022	4.71433897411312	12.6024992855313	0.000385231298525197	0.00334126353371169	YY1 associated factor 2 [Source:HGNC Symbol;Acc:17363]	protein_coding	ENSG00000015153	ENSG00000015153.10
ATF5	negative regulation of cell cycle process|regulation of cell cycle phase transition|negative regulation of cell cycle phase transition|cell cycle G2/M phase transition|regulation of cell cycle G2/M phase transition|negative regulation of cell cycle G2/M phase transition|tubulin binding	22809	-0.279338983781118	6.40292787060013	31.4692795718266	2.02620717504732e-08	5.28747772577425e-07	activating transcription factor 5 [Source:HGNC Symbol;Acc:790]	protein_coding	ENSG00000169136	ENSG00000169136.4
HECA	negative regulation of mitotic cell cycle	51696	-0.273586780286439	4.33633105695957	9.46252854751936	0.0020971179156032	0.0134613763783093	headcase homolog (Drosophila) [Source:HGNC Symbol;Acc:21041]	protein_coding	ENSG00000112406	ENSG00000112406.4
DNA2	signal transduction by p53 class mediator|DNA conformation change|cell cycle checkpoint|DNA replication|regulation of DNA metabolic process|cell cycle DNA replication|DNA geometric change|regulation of DNA replication|DNA-dependent DNA replication|DNA duplex unwinding|nuclear DNA replication|regulation of signal transduction by p53 class mediator|telomere maintenance via semi-conservative replica…	1763	-0.270011085984743	5.66072603534695	20.4035248029939	6.27141774940049e-06	9.78536388136029e-05	DNA replication helicase/nuclease 2 [Source:HGNC Symbol;Acc:2939]	protein_coding	ENSG00000138346	ENSG00000138346.10
SLFN11	negative regulation of cell cycle process|regulation of mitotic cell cycle phase transition|regulation of cell cycle phase transition|negative regulation of mitotic cell cycle phase transition|negative regulation of cell cycle phase transition|negative regulation of mitotic cell cycle|DNA replication|regulation of DNA metabolic process|negative regulation of G1/S transition of mitotic cell cycle|…	91607	-0.26985614193778	4.11042082773838	7.87822485502202	0.00500335684798248	0.0265858581630871	schlafen family member 11 [Source:HGNC Symbol;Acc:26633]	protein_coding	ENSG00000172716	ENSG00000172716.12
PGGT1B	positive regulation of cell cycle	5229	-0.267763623430702	4.34001374598714	9.09144812505231	0.00256807453396685	0.0158106124071756	protein geranylgeranyltransferase type I, beta subunit [Source:HGNC Symbol;Acc:8895]	protein_coding	ENSG00000164219	ENSG00000164219.5
PCGF2	negative regulation of cell cycle process|covalent chromatin modification|negative regulation of gene expression, epigenetic|histone modification|protein monoubiquitination|histone H2A ubiquitination|chromatin silencing|negative regulation of G0 to G1 transition|histone ubiquitination|regulation of G0 to G1 transition|G0 to G1 transition|response to oxidative stress|protein acylation|histone mono…	7703	-0.267763578988218	3.95576472295028	6.9282810561109	0.00848431945849809	0.0403956368541259	polycomb group ring finger 2 [Source:HGNC Symbol;Acc:12929]	protein_coding	ENSG00000056661	ENSG00000056661.9
TERF1	negative regulation of cell cycle process|chromosome segregation|nuclear division|nuclear chromosome segregation|organelle fission|negative regulation of chromosome organization|regulation of chromosome organization|regulation of protein complex assembly|positive regulation of protein complex assembly|DNA replication|regulation of DNA metabolic process|protein-DNA complex assembly|negative regula…	7013	-0.264920300525383	4.92742428267789	12.6109606955669	0.000383491354296068	0.00333097544561856	telomeric repeat binding factor (NIMA-interacting) 1 [Source:HGNC Symbol;Acc:11728]	protein_coding	ENSG00000147601	ENSG00000147601.9
CDC25B	regulation of mitotic cell cycle phase transition|regulation of cell cycle phase transition|G2/M transition of mitotic cell cycle|cell cycle G2/M phase transition|regulation of cell cycle G2/M phase transition|regulation of G2/M transition of mitotic cell cycle|nuclear division|organelle fission|positive regulation of cell cycle process|positive regulation of cell cycle|cytokinesis|positive regul…	994	-0.260333501593794	6.03305392018486	23.1989193518956	1.46079393524001e-06	2.69943948401496e-05	cell division cycle 25B [Source:HGNC Symbol;Acc:1726]	protein_coding	ENSG00000101224	ENSG00000101224.13
HAUS1	regulation of mitotic cell cycle phase transition|regulation of cell cycle phase transition|G2/M transition of mitotic cell cycle|cell cycle G2/M phase transition|regulation of cell cycle G2/M phase transition|regulation of G2/M transition of mitotic cell cycle|spindle organization|spindle assembly|spindle|microtubule|microtubule associated complex|spindle pole	115106	-0.258222460985289	5.87609636873034	21.1252206434762	4.3022840793698e-06	6.95651578962617e-05	HAUS augmin-like complex, subunit 1 [Source:HGNC Symbol;Acc:25174]	protein_coding	ENSG00000152240	ENSG00000152240.8
PPP2R5B	negative regulation of cell cycle process|regulation of protein complex assembly|positive regulation of protein complex assembly|positive regulation of cell cycle process|positive regulation of cell cycle|negative regulation of G0 to G1 transition|regulation of G0 to G1 transition|positive regulation of cell cycle arrest|G0 to G1 transition|regulation of cell cycle arrest|cell cycle arrest|protei…	5526	-0.253897074171048	4.07773963881579	6.81811550802278	0.00902377387202209	0.042471048388273	protein phosphatase 2, regulatory subunit B', beta [Source:HGNC Symbol;Acc:9310]	protein_coding	ENSG00000068971	ENSG00000068971.9
PSMC6	negative regulation of cell cycle process|regulation of mitotic cell cycle phase transition|regulation of cell cycle phase transition|negative regulation of mitotic cell cycle phase transition|negative regulation of cell cycle phase transition|proteasome-mediated ubiquitin-dependent protein catabolic process|negative regulation of mitotic cell cycle|proteasomal protein catabolic process|G2/M tran…	5706	-0.248404825847606	6.66656207379418	27.5405993342718	1.53831233543898e-07	3.51823144397926e-06	proteasome (prosome, macropain) 26S subunit, ATPase, 6 [Source:HGNC Symbol;Acc:9553]	protein_coding	ENSG00000100519	ENSG00000100519.7
TIPIN	negative regulation of mitotic cell cycle|mitotic cell cycle checkpoint|cell cycle checkpoint|DNA replication|regulation of DNA metabolic process|cell cycle DNA replication|negative regulation of DNA-dependent DNA replication|regulation of DNA replication|DNA-dependent DNA replication|nuclear DNA replication|regulation of DNA-dependent DNA replication|mitotic DNA integrity checkpoint|mitotic DNA …	54962	-0.248175354863231	5.35094266902434	14.2176585034076	0.000162835265568644	0.00162295629228732	TIMELESS interacting protein [Source:HGNC Symbol;Acc:30750]	protein_coding	ENSG00000075131	ENSG00000075131.5
UBE2B	proteasome-mediated ubiquitin-dependent protein catabolic process|proteasomal protein catabolic process|chromosome segregation|nuclear division|nuclear chromosome segregation|organelle fission|regulation of nuclear division|protein polyubiquitination|covalent chromatin modification|negative regulation of gene expression, epigenetic|negative regulation of chromosome organization|histone modificati…	7320	-0.247229067801762	6.0031734677523	20.6225014410335	5.59348203596698e-06	8.85389327535299e-05	ubiquitin-conjugating enzyme E2B [Source:HGNC Symbol;Acc:12473]	protein_coding	ENSG00000119048	ENSG00000119048.3
BMI1	negative regulation of cell cycle process|covalent chromatin modification|negative regulation of gene expression, epigenetic|histone modification|protein monoubiquitination|histone H2A ubiquitination|chromatin silencing|negative regulation of G0 to G1 transition|histone ubiquitination|regulation of G0 to G1 transition|G0 to G1 transition|histone monoubiquitination|histone H2A monoubiquitination|r…	648	-0.246265309011116	6.00613255594764	20.4927338778238	5.98580524202359e-06	9.40068368949657e-05	BMI1 polycomb ring finger oncogene [Source:HGNC Symbol;Acc:1066]	protein_coding	ENSG00000168283	ENSG00000168283.9
PPP3CA	non-canonical Wnt signaling pathway|G1/S transition of mitotic cell cycle|cell cycle G1/S phase transition|Fc receptor signaling pathway|response to metal ion|Fc-epsilon receptor signaling pathway|protein serine/threonine phosphatase complex|phosphatase complex|protein serine/threonine phosphatase activity	5530	-0.241352415825602	5.50981829049576	14.8619790325211	0.000115671108704113	0.00122385526623613	protein phosphatase 3, catalytic subunit, alpha isozyme [Source:HGNC Symbol;Acc:9314]	protein_coding	ENSG00000138814	ENSG00000138814.12
OPTN	G2/M transition of mitotic cell cycle|cell cycle G2/M phase transition|macroautophagy|autophagy|process utilizing autophagic mechanism|regulation of macroautophagy|positive regulation of cellular catabolic process|positive regulation of catabolic process|regulation of I-kappaB kinase/NF-kappaB signaling|I-kappaB kinase/NF-kappaB signaling	10133	-0.237647726403369	5.43089364334876	13.6849535672262	0.000216179610113111	0.00206236376658265	optineurin [Source:HGNC Symbol;Acc:17142]	protein_coding	ENSG00000123240	ENSG00000123240.12
HMGN5	negative regulation of cell cycle process|positive regulation of cell cycle|regulation of cell cycle arrest|cell cycle arrest|nucleosome binding	79366	-0.235920609606845	6.07245018463739	19.4229333125472	1.04741729594671e-05	0.000153663781344377	high mobility group nucleosome binding domain 5 [Source:HGNC Symbol;Acc:8013]	protein_coding	ENSG00000198157	ENSG00000198157.6
RRAGB	macroautophagy|autophagy|process utilizing autophagic mechanism|cell cycle arrest|regulation of macroautophagy|vacuolar membrane|lysosomal membrane|lytic vacuole membrane	10325	-0.233431874981561	4.34867516223113	6.95667375566999	0.00835071386958094	0.0400394929657468	Ras-related GTP binding B [Source:HGNC Symbol;Acc:19901]	protein_coding	ENSG00000083750	ENSG00000083750.8
BTG2	negative regulation of cell cycle process|regulation of mitotic cell cycle phase transition|regulation of cell cycle phase transition|negative regulation of mitotic cell cycle phase transition|negative regulation of cell cycle phase transition|negative regulation of mitotic cell cycle|signal transduction by p53 class mediator|mitotic cell cycle checkpoint|cell cycle checkpoint|positive regulation…	7832	-0.22994199633653	6.18447292606158	19.4291866802877	1.0439934316947e-05	0.000153348485754423	BTG family, member 2 [Source:HGNC Symbol;Acc:1131]	protein_coding	ENSG00000159388	ENSG00000159388.5
TYMS	nucleoside triphosphate metabolic process|nucleoside monophosphate metabolic process|G1/S transition of mitotic cell cycle|nucleotide biosynthetic process|cell cycle G1/S phase transition|nucleoside phosphate biosynthetic process|nucleobase-containing small molecule interconversion|DNA biosynthetic process|interaction with host|nucleoside triphosphate biosynthetic process|pyrimidine nucleotide me…	7298	-0.217530558443176	7.1223403316148	24.565705716256	7.18185769644393e-07	1.43517853967144e-05	thymidylate synthetase [Source:HGNC Symbol;Acc:12441]	protein_coding	ENSG00000176890	ENSG00000176890.11
SPAG5	mitotic nuclear division|mitotic sister chromatid segregation|sister chromatid segregation|chromosome segregation|nuclear division|nuclear chromosome segregation|organelle fission|positive regulation of cell cycle process|regulation of chromosome segregation|positive regulation of cell cycle|spindle organization|establishment of chromosome localization|chromosome localization|positive regulation …	10615	-0.217123522998413	6.87701673429132	22.6487058389477	1.94491176604711e-06	3.49213261873831e-05	sperm associated antigen 5 [Source:HGNC Symbol;Acc:13452]	protein_coding	ENSG00000076382	ENSG00000076382.12
BRIP1	chromosome segregation|nuclear division|nuclear chromosome segregation|organelle fission|signal transduction by p53 class mediator|cellular response to oxygen levels|DNA conformation change|cell cycle checkpoint|cellular response to decreased oxygen levels|cellular response to hypoxia|DNA replication|DNA geometric change|response to oxygen levels|response to decreased oxygen levels|response to hy…	83990	-0.215719148280177	5.52822731842559	12.0210721910223	0.000526024334764019	0.00431067625831822	BRCA1 interacting protein C-terminal helicase 1 [Source:HGNC Symbol;Acc:20473]	protein_coding	ENSG00000136492	ENSG00000136492.4
RFC1	DNA replication|cell cycle DNA replication|nucleotide-excision repair, DNA incision|nucleotide-excision repair, DNA incision, 5'-to lesion|DNA damage response, detection of DNA damage|DNA-dependent DNA replication|nuclear DNA replication|telomere maintenance via semi-conservative replication|transcription-coupled nucleotide-excision repair|nucleotide-excision repair|nucleotide-excision repair, DN…	5981	-0.215491149370363	6.53657518392227	19.7655937523973	8.75444920636165e-06	0.000130990079542948	replication factor C (activator 1) 1, 145kDa [Source:HGNC Symbol;Acc:9969]	protein_coding	ENSG00000035928	ENSG00000035928.10
PTTG1	negative regulation of cell cycle process|proteasome-mediated ubiquitin-dependent protein catabolic process|mitotic nuclear division|negative regulation of mitotic cell cycle|proteasomal protein catabolic process|anaphase-promoting complex-dependent catabolic process|mitotic sister chromatid segregation|sister chromatid segregation|chromosome segregation|nuclear division|nuclear chromosome segreg…	9232	-0.215227308210041	6.56684484528691	19.9519217294031	7.94140959691227e-06	0.000119718242419617	pituitary tumor-transforming 1 [Source:HGNC Symbol;Acc:9690]	protein_coding	ENSG00000164611	ENSG00000164611.8
WDR76	cell cycle checkpoint|DNA integrity checkpoint|heterochromatin	79968	-0.20841182796519	6.2028191066977	16.1000517810755	6.00823933092811e-05	0.000703788891441725	WD repeat domain 76 [Source:HGNC Symbol;Acc:25773]	protein_coding	ENSG00000092470	ENSG00000092470.7
PPM1D	G2/M transition of mitotic cell cycle|cell cycle G2/M phase transition|signal transduction by p53 class mediator|negative regulation of gene expression, epigenetic|chromatin silencing|peptidyl-threonine dephosphorylation|DNA damage response, signal transduction by p53 class mediator|protein serine/threonine phosphatase activity	8493	-0.207341577908352	4.89084888338577	7.56066630932144	0.00596559317511229	0.0305398638935939	protein phosphatase, Mg2+/Mn2+ dependent, 1D [Source:HGNC Symbol;Acc:9277]	protein_coding	ENSG00000170836	ENSG00000170836.7
PSMA1	negative regulation of cell cycle process|regulation of mitotic cell cycle phase transition|regulation of cell cycle phase transition|negative regulation of mitotic cell cycle phase transition|negative regulation of cell cycle phase transition|proteasome-mediated ubiquitin-dependent protein catabolic process|negative regulation of mitotic cell cycle|proteasomal protein catabolic process|G2/M tran…	5682	-0.20639407348358	6.72123600776601	19.4110278008479	1.05396703866862e-05	0.000154436339527205	proteasome (prosome, macropain) subunit, alpha type, 1 [Source:HGNC Symbol;Acc:9530]	protein_coding	ENSG00000129084	ENSG00000129084.13
RACGAP1	mitotic nuclear division|mitotic sister chromatid segregation|sister chromatid segregation|chromosome segregation|nuclear division|nuclear chromosome segregation|organelle fission|antigen processing and presentation of exogenous peptide antigen|antigen processing and presentation of peptide antigen|antigen processing and presentation of exogenous antigen|antigen processing and presentation|positi…	29127	-0.199627605143565	6.92235288069177	19.4458394802173	1.03493034700757e-05	0.000152203081595367	Rac GTPase activating protein 1 [Source:HGNC Symbol;Acc:9804]	protein_coding	ENSG00000161800	ENSG00000161800.8
ARID3A	negative regulation of cell cycle process|regulation of mitotic cell cycle phase transition|regulation of cell cycle phase transition|negative regulation of mitotic cell cycle phase transition|negative regulation of cell cycle phase transition|negative regulation of mitotic cell cycle|signal transduction by p53 class mediator|mitotic cell cycle checkpoint|cell cycle checkpoint|positive regulation…	1820	-0.199604310150826	7.59528075645697	23.4762134884456	1.26467734953243e-06	2.39321609150437e-05	AT rich interactive domain 3A (BRIGHT-like) [Source:HGNC Symbol;Acc:3031]	protein_coding	ENSG00000116017	ENSG00000116017.6
PPM1A	regulation of protein complex assembly|NIK/NF-kappaB signaling|protein acylation|cell cycle arrest|peptidyl-threonine dephosphorylation|positive regulation of canonical Wnt signaling pathway|regulation of I-kappaB kinase/NF-kappaB signaling|regulation of Wnt signaling pathway|I-kappaB kinase/NF-kappaB signaling|positive regulation of Wnt signaling pathway|protein serine/threonine phosphatase acti…	5494	-0.196570394922664	5.489663417871	9.74296406332281	0.00180010395574193	0.0119576204238406	protein phosphatase, Mg2+/Mn2+ dependent, 1A [Source:HGNC Symbol;Acc:9275]	protein_coding	ENSG00000100614	ENSG00000100614.13
DLGAP5	regulation of mitotic cell cycle phase transition|regulation of cell cycle phase transition|mitotic nuclear division|mitotic sister chromatid segregation|sister chromatid segregation|chromosome segregation|nuclear division|nuclear chromosome segregation|organelle fission|regulation of mitotic nuclear division|regulation of nuclear division|regulation of mitotic sister chromatid separation|regulat…	9787	-0.194765969631471	5.62857411819946	10.4398019800352	0.00123328491508248	0.00881022418553575	discs, large (Drosophila) homolog-associated protein 5 [Source:HGNC Symbol;Acc:16864]	protein_coding	ENSG00000126787	ENSG00000126787.8
TAOK3	negative regulation of cell cycle process|regulation of mitotic cell cycle phase transition|regulation of cell cycle phase transition|negative regulation of mitotic cell cycle phase transition|negative regulation of cell cycle phase transition|negative regulation of mitotic cell cycle|G2/M transition of mitotic cell cycle|cell cycle G2/M phase transition|regulation of cell cycle G2/M phase transi…	51347	-0.194393882041364	5.0805091576728	7.47867514871467	0.00624339944925642	0.0316511147806805	TAO kinase 3 [Source:HGNC Symbol;Acc:18133]	protein_coding	ENSG00000135090	ENSG00000135090.9
DYNC1I2	regulation of mitotic cell cycle phase transition|regulation of cell cycle phase transition|G2/M transition of mitotic cell cycle|cell cycle G2/M phase transition|regulation of cell cycle G2/M phase transition|regulation of G2/M transition of mitotic cell cycle|antigen processing and presentation of exogenous peptide antigen|antigen processing and presentation of peptide antigen|antigen processin…	1781	-0.192701002322309	6.06350495839604	12.9190601016215	0.000325253137934086	0.00292217718397838	dynein, cytoplasmic 1, intermediate chain 2 [Source:HGNC Symbol;Acc:2964]	protein_coding	ENSG00000077380	ENSG00000077380.11
RBX1	negative regulation of cell cycle process|regulation of mitotic cell cycle phase transition|regulation of cell cycle phase transition|negative regulation of mitotic cell cycle phase transition|negative regulation of cell cycle phase transition|proteasome-mediated ubiquitin-dependent protein catabolic process|negative regulation of mitotic cell cycle|proteasomal protein catabolic process|G2/M tran…	9978	-0.189484118737268	5.67657201594362	10.1712015754142	0.00142651278154405	0.00985129090813714	ring-box 1, E3 ubiquitin protein ligase [Source:HGNC Symbol;Acc:9928]	protein_coding	ENSG00000100387	ENSG00000100387.8
PSMD10	negative regulation of cell cycle process|regulation of mitotic cell cycle phase transition|regulation of cell cycle phase transition|negative regulation of mitotic cell cycle phase transition|negative regulation of cell cycle phase transition|proteasome-mediated ubiquitin-dependent protein catabolic process|negative regulation of mitotic cell cycle|proteasomal protein catabolic process|G2/M tran…	5716	-0.186100032208833	5.68540195628299	9.86186615548094	0.0016873985821584	0.0112849941970995	proteasome (prosome, macropain) 26S subunit, non-ATPase, 10 [Source:HGNC Symbol;Acc:9555]	protein_coding	ENSG00000101843	ENSG00000101843.14
DYNLL1	regulation of mitotic cell cycle phase transition|regulation of cell cycle phase transition|G2/M transition of mitotic cell cycle|cell cycle G2/M phase transition|regulation of cell cycle G2/M phase transition|regulation of G2/M transition of mitotic cell cycle|antigen processing and presentation of exogenous peptide antigen|antigen processing and presentation of peptide antigen|antigen processin…	8655	-0.184779874179036	7.58907029645403	20.0936975730159	7.37392691084814e-06	0.000112574036468913	dynein, light chain, LC8-type 1 [Source:HGNC Symbol;Acc:15476]	protein_coding	ENSG00000088986	ENSG00000088986.6
UIMC1	negative regulation of cell cycle process|regulation of cell cycle phase transition|negative regulation of cell cycle phase transition|cell cycle G2/M phase transition|regulation of cell cycle G2/M phase transition|negative regulation of cell cycle G2/M phase transition|covalent chromatin modification|histone modification|cell cycle checkpoint|regulation of DNA metabolic process|protein modificat…	51720	-0.180763304628141	5.86729324186658	10.3267795841666	0.00131113778867149	0.00919004127716321	ubiquitin interaction motif containing 1 [Source:HGNC Symbol;Acc:30298]	protein_coding	ENSG00000087206	ENSG00000087206.12
DCTN3	regulation of mitotic cell cycle phase transition|regulation of cell cycle phase transition|G2/M transition of mitotic cell cycle|cell cycle G2/M phase transition|regulation of cell cycle G2/M phase transition|regulation of G2/M transition of mitotic cell cycle|antigen processing and presentation of exogenous peptide antigen|antigen processing and presentation of peptide antigen|antigen processin…	11258	-0.180386123910005	5.60670914538106	8.8434420114564	0.00294143882452577	0.017569766166358	dynactin 3 (p22) [Source:HGNC Symbol;Acc:2713]	protein_coding	ENSG00000137100	ENSG00000137100.11
FBXO5	negative regulation of cell cycle process|regulation of mitotic cell cycle phase transition|regulation of cell cycle phase transition|negative regulation of mitotic cell cycle phase transition|negative regulation of cell cycle phase transition|proteasome-mediated ubiquitin-dependent protein catabolic process|mitotic nuclear division|negative regulation of mitotic cell cycle|proteasomal protein ca…	26271	-0.174904955939545	6.25282365444943	11.6066343110998	0.000657169714324959	0.00524254089080189	F-box protein 5 [Source:HGNC Symbol;Acc:13584]	protein_coding	ENSG00000112029	ENSG00000112029.5
CEP57	regulation of mitotic cell cycle phase transition|regulation of cell cycle phase transition|G2/M transition of mitotic cell cycle|cell cycle G2/M phase transition|regulation of cell cycle G2/M phase transition|regulation of G2/M transition of mitotic cell cycle|microtubule|tubulin binding|microtubule binding	9702	-0.172634388106725	6.27505993691317	11.416415825145	0.000727979986634261	0.00572018239007849	centrosomal protein 57kDa [Source:HGNC Symbol;Acc:30794]	protein_coding	ENSG00000166037	ENSG00000166037.6
MCM5	DNA conformation change|DNA replication|protein-DNA complex assembly|cell cycle DNA replication|DNA geometric change|protein-DNA complex subunit organization|G1/S transition of mitotic cell cycle|cell cycle G1/S phase transition|DNA-dependent DNA replication|DNA duplex unwinding|nuclear DNA replication|DNA recombination|chromosomal region|ATPase activity|ATPase activity, coupled|ATP-dependent DNA…	4174	-0.171239513977026	8.67777994631879	19.9601031968034	7.90750085510209e-06	0.000119506576993566	minichromosome maintenance complex component 5 [Source:HGNC Symbol;Acc:6948]	protein_coding	ENSG00000100297	ENSG00000100297.11
SMC3	negative regulation of cell cycle process|mitotic nuclear division|sister chromatid segregation|chromosome segregation|nuclear division|nuclear chromosome segregation|organelle fission|regulation of mitotic nuclear division|regulation of nuclear division|DNA replication|regulation of DNA metabolic process|cell cycle DNA replication|spindle organization|mitotic spindle organization|microtubule cyt…	9126	-0.168779433421163	6.59639438319298	12.4159608325402	0.00042567994008717	0.00362666650340444	structural maintenance of chromosomes 3 [Source:HGNC Symbol;Acc:2468]	protein_coding	ENSG00000108055	ENSG00000108055.9
PSMG2	negative regulation of cell cycle process|regulation of mitotic cell cycle phase transition|regulation of cell cycle phase transition|negative regulation of mitotic cell cycle phase transition|negative regulation of cell cycle phase transition|mitotic nuclear division|negative regulation of mitotic cell cycle|mitotic sister chromatid segregation|sister chromatid segregation|chromosome segregation…	56984	-0.168309291810813	6.19461754978409	10.4722455743244	0.00121181329395402	0.00867228669022418	proteasome (prosome, macropain) assembly chaperone 2 [Source:HGNC Symbol;Acc:24929]	protein_coding	ENSG00000128789	ENSG00000128789.16
AURKB	negative regulation of cell cycle process|regulation of mitotic cell cycle phase transition|regulation of cell cycle phase transition|negative regulation of mitotic cell cycle phase transition|negative regulation of cell cycle phase transition|proteasome-mediated ubiquitin-dependent protein catabolic process|mitotic nuclear division|negative regulation of mitotic cell cycle|proteasomal protein ca…	9212	-0.16726864062153	6.33282389076266	10.9889474658686	0.000916568491098586	0.0069304330282313	aurora kinase B [Source:HGNC Symbol;Acc:11390]	protein_coding	ENSG00000178999	ENSG00000178999.8
ANLN	regulation of mitotic cell cycle phase transition|regulation of cell cycle phase transition|mitotic nuclear division|nuclear division|organelle fission|regulation of mitotic nuclear division|regulation of nuclear division|cytokinesis|cytoskeleton-dependent cytokinesis|hematopoietic progenitor cell differentiation|cytokinetic process|mitotic cytokinesis|midbody|cell cortex|cell division site|cell …	54443	-0.166762200841199	6.09767130570876	9.8373018250814	0.00171008152677931	0.0114163600261682	anillin, actin binding protein [Source:HGNC Symbol;Acc:14082]	protein_coding	ENSG00000011426	ENSG00000011426.6
DONSON	negative regulation of cell cycle process|regulation of mitotic cell cycle phase transition|regulation of cell cycle phase transition|negative regulation of mitotic cell cycle phase transition|negative regulation of cell cycle phase transition|negative regulation of mitotic cell cycle|G2/M transition of mitotic cell cycle|cell cycle G2/M phase transition|regulation of cell cycle G2/M phase transi…	29980	-0.165374469538498	5.43027931046967	6.63991393660304	0.00997187516635949	0.0459271279675745	downstream neighbor of SON [Source:HGNC Symbol;Acc:2993]	protein_coding	ENSG00000159147	ENSG00000159147.13
CDK1	negative regulation of cell cycle process|regulation of mitotic cell cycle phase transition|regulation of cell cycle phase transition|negative regulation of mitotic cell cycle phase transition|negative regulation of cell cycle phase transition|proteasome-mediated ubiquitin-dependent protein catabolic process|negative regulation of mitotic cell cycle|proteasomal protein catabolic process|G2/M tran…	983	-0.164226074801044	7.6385813540485	16.0603041289862	6.13568291084191e-05	0.000716623936091536	cyclin-dependent kinase 1 [Source:HGNC Symbol;Acc:1722]	protein_coding	ENSG00000170312	ENSG00000170312.11
RAB11A	regulation of mitotic cell cycle phase transition|regulation of cell cycle phase transition|mitotic nuclear division|G2/M transition of mitotic cell cycle|cell cycle G2/M phase transition|mitotic sister chromatid segregation|regulation of cell cycle G2/M phase transition|regulation of G2/M transition of mitotic cell cycle|sister chromatid segregation|chromosome segregation|nuclear division|nuclea…	8766	-0.16323701725714	6.96049788158645	13.1725916721515	0.000284073580882306	0.00260671638292459	RAB11A, member RAS oncogene family [Source:HGNC Symbol;Acc:9760]	protein_coding	ENSG00000103769	ENSG00000103769.5
TTK	negative regulation of cell cycle process|regulation of mitotic cell cycle phase transition|regulation of cell cycle phase transition|negative regulation of mitotic cell cycle phase transition|negative regulation of cell cycle phase transition|mitotic nuclear division|negative regulation of mitotic cell cycle|mitotic sister chromatid segregation|sister chromatid segregation|chromosome segregation…	7272	-0.162075452520882	6.37795393031362	10.5188555088474	0.00118162642477507	0.00849669210403113	TTK protein kinase [Source:HGNC Symbol;Acc:12401]	protein_coding	ENSG00000112742	ENSG00000112742.5
PRIM1	DNA replication|cell cycle DNA replication|G1/S transition of mitotic cell cycle|cell cycle G1/S phase transition|DNA-dependent DNA replication|nuclear DNA replication|telomere maintenance via semi-conservative replication|replication fork|nuclear replication fork|replisome|single-stranded DNA binding	5557	-0.159271118226478	5.77756550381862	7.6269054699644	0.00575038826918604	0.0296388906933625	primase, DNA, polypeptide 1 (49kDa) [Source:HGNC Symbol;Acc:9369]	protein_coding	ENSG00000198056	ENSG00000198056.9
CUL4B	regulation of mitotic cell cycle phase transition|regulation of cell cycle phase transition|proteasome-mediated ubiquitin-dependent protein catabolic process|proteasomal protein catabolic process|covalent chromatin modification|SCF-dependent proteasomal ubiquitin-dependent protein catabolic process|histone modification|DNA conformation change|protein monoubiquitination|regulation of protein compl…	8450	-0.156864009903141	6.52709713114517	10.4494625086172	0.0012268514963528	0.00876947326270005	cullin 4B [Source:HGNC Symbol;Acc:2555]	protein_coding	ENSG00000158290	ENSG00000158290.12
RBBP7	negative regulation of cell cycle process|signal transduction by p53 class mediator|negative regulation of gene expression, epigenetic|DNA conformation change|DNA replication|post-translational protein modification|chromatin remodeling|protein-DNA complex assembly|protein-DNA complex subunit organization|negative regulation of G0 to G1 transition|regulation of G0 to G1 transition|G0 to G1 transit…	5931	-0.155860258849016	8.3159798295632	16.0734640444197	6.09318978553104e-05	0.000713045458365159	retinoblastoma binding protein 7 [Source:HGNC Symbol;Acc:9890]	protein_coding	ENSG00000102054	ENSG00000102054.13
NAE1	negative regulation of cell cycle process|regulation of mitotic cell cycle phase transition|regulation of cell cycle phase transition|negative regulation of mitotic cell cycle phase transition|negative regulation of cell cycle phase transition|negative regulation of mitotic cell cycle|G2/M transition of mitotic cell cycle|cell cycle G2/M phase transition|regulation of cell cycle G2/M phase transi…	8883	-0.155811352299663	7.6171472656589	14.3925615108119	0.000148387312253577	0.00151071761804004	NEDD8 activating enzyme E1 subunit 1 [Source:HGNC Symbol;Acc:621]	protein_coding	ENSG00000159593	ENSG00000159593.10
ZWINT	mitotic nuclear division|negative regulation of mitotic cell cycle|mitotic sister chromatid segregation|sister chromatid segregation|chromosome segregation|nuclear division|nuclear chromosome segregation|organelle fission|mitotic cell cycle checkpoint|cell cycle checkpoint|chromosome, centromeric region|chromosomal region|condensed chromosome, centromeric region|condensed chromosome|kinetochore|c…	11130	-0.154053500533597	7.96272125310234	15.1323697629397	0.000100229899527662	0.00109020406086598	ZW10 interacting kinetochore protein [Source:HGNC Symbol;Acc:13195]	protein_coding	ENSG00000122952	ENSG00000122952.12
KIF14	regulation of mitotic cell cycle phase transition|regulation of cell cycle phase transition|proteasome-mediated ubiquitin-dependent protein catabolic process|mitotic nuclear division|proteasomal protein catabolic process|G2/M transition of mitotic cell cycle|cell cycle G2/M phase transition|mitotic sister chromatid segregation|regulation of cell cycle G2/M phase transition|regulation of G2/M tran…	9928	-0.152502457455001	6.06591844386094	8.10936900591382	0.00440370530531095	0.0240802612831322	kinesin family member 14 [Source:HGNC Symbol;Acc:19181]	protein_coding	ENSG00000118193	ENSG00000118193.7
RPA3	signal transduction by p53 class mediator|regulation of protein complex assembly|positive regulation of protein complex assembly|DNA replication|protein-DNA complex assembly|cell cycle DNA replication|protein-DNA complex subunit organization|nucleotide-excision repair, DNA incision|nucleotide-excision repair, DNA incision, 5'-to lesion|G1/S transition of mitotic cell cycle|DNA damage response, de…	6119	-0.151781077359942	5.91403256179896	7.46943276942263	0.00627553206298261	0.0317738428946468	replication protein A3, 14kDa [Source:HGNC Symbol;Acc:10291]	protein_coding	ENSG00000106399	ENSG00000106399.7
RFC3	signal transduction by p53 class mediator|DNA conformation change|DNA replication|regulation of DNA metabolic process|cell cycle DNA replication|DNA geometric change|nucleotide-excision repair, DNA incision|nucleotide-excision repair, DNA incision, 5'-to lesion|DNA damage response, detection of DNA damage|regulation of DNA replication|DNA-dependent DNA replication|DNA duplex unwinding|nuclear DNA…	5983	-0.150075652124322	5.88700811499725	7.20089320961386	0.00728673043109961	0.035706463171539	replication factor C (activator 1) 3, 38kDa [Source:HGNC Symbol;Acc:9971]	protein_coding	ENSG00000133119	ENSG00000133119.8
PSMB6	negative regulation of cell cycle process|regulation of mitotic cell cycle phase transition|regulation of cell cycle phase transition|negative regulation of mitotic cell cycle phase transition|negative regulation of cell cycle phase transition|proteasome-mediated ubiquitin-dependent protein catabolic process|negative regulation of mitotic cell cycle|proteasomal protein catabolic process|G2/M tran…	5694	-0.145716171337632	8.56842771699109	14.346061526885	0.000152097533629136	0.00154017957033544	proteasome (prosome, macropain) subunit, beta type, 6 [Source:HGNC Symbol;Acc:9543]	protein_coding	ENSG00000142507	ENSG00000142507.5
KIF23	mitotic nuclear division|mitotic sister chromatid segregation|sister chromatid segregation|chromosome segregation|nuclear division|nuclear chromosome segregation|organelle fission|antigen processing and presentation of exogenous peptide antigen|antigen processing and presentation of peptide antigen|antigen processing and presentation of exogenous antigen|antigen processing and presentation|positi…	9493	-0.1457012998188	6.12979022688222	7.62467307022004	0.00575751057405346	0.0296628917369863	kinesin family member 23 [Source:HGNC Symbol;Acc:6392]	protein_coding	ENSG00000137807	ENSG00000137807.9
PSMB3	negative regulation of cell cycle process|regulation of mitotic cell cycle phase transition|regulation of cell cycle phase transition|negative regulation of mitotic cell cycle phase transition|negative regulation of cell cycle phase transition|proteasome-mediated ubiquitin-dependent protein catabolic process|negative regulation of mitotic cell cycle|proteasomal protein catabolic process|G2/M tran…	5691	-0.14508206388761	8.30305251067878	13.9138533772815	0.000191382673219098	0.00185821917580771	proteasome (prosome, macropain) subunit, beta type, 3 [Source:HGNC Symbol;Acc:9540]	protein_coding	ENSG00000108294	ENSG00000108294.4
PSMC3	negative regulation of cell cycle process|regulation of mitotic cell cycle phase transition|regulation of cell cycle phase transition|negative regulation of mitotic cell cycle phase transition|negative regulation of cell cycle phase transition|proteasome-mediated ubiquitin-dependent protein catabolic process|negative regulation of mitotic cell cycle|proteasomal protein catabolic process|G2/M tran…	5702	-0.144520986704478	8.38815657031241	13.9102258150032	0.000191752389516584	0.00186030745635847	proteasome (prosome, macropain) 26S subunit, ATPase, 3 [Source:HGNC Symbol;Acc:9549]	protein_coding	ENSG00000165916	ENSG00000165916.4
PSMA7	negative regulation of cell cycle process|regulation of mitotic cell cycle phase transition|regulation of cell cycle phase transition|negative regulation of mitotic cell cycle phase transition|negative regulation of cell cycle phase transition|proteasome-mediated ubiquitin-dependent protein catabolic process|negative regulation of mitotic cell cycle|proteasomal protein catabolic process|G2/M tran…	5688	-0.143317109948586	8.87104161261414	14.1560147339405	0.000168258319336875	0.00166596508775523	proteasome (prosome, macropain) subunit, alpha type, 7 [Source:HGNC Symbol;Acc:9536]	protein_coding	ENSG00000101182	ENSG00000101182.10
PPP1CB	G2/M transition of mitotic cell cycle|cell cycle G2/M phase transition|energy derivation by oxidation of organic compounds|glucose metabolic process|glycogen biosynthetic process|glucan biosynthetic process|monosaccharide metabolic process|glycogen metabolic process|chromosomal region|protein serine/threonine phosphatase complex|phosphatase complex|protein serine/threonine phosphatase activity	5500	-0.142643539923782	7.30195909721135	11.1431370742014	0.000843431332965275	0.00649619738312716	protein phosphatase 1, catalytic subunit, beta isozyme [Source:HGNC Symbol;Acc:9282]	protein_coding	ENSG00000213639	ENSG00000213639.5
BRD7	negative regulation of cell cycle process|regulation of mitotic cell cycle phase transition|regulation of cell cycle phase transition|negative regulation of mitotic cell cycle phase transition|negative regulation of cell cycle phase transition|negative regulation of mitotic cell cycle|covalent chromatin modification|signal transduction by p53 class mediator|histone modification|regulation of chro…	29117	-0.142400294324162	6.79666999105959	9.49797355761608	0.00205698950452312	0.0132684095117497	bromodomain containing 7 [Source:HGNC Symbol;Acc:14310]	protein_coding	ENSG00000166164	ENSG00000166164.11
MSH2	negative regulation of mitotic cell cycle|signal transduction by p53 class mediator|nucleoside triphosphate metabolic process|mitotic cell cycle checkpoint|ribonucleoside triphosphate metabolic process|purine ribonucleoside triphosphate metabolic process|ATP metabolic process|cell cycle checkpoint|purine nucleoside triphosphate metabolic process|oxidative phosphorylation|nucleoside monophosphate …	4436	-0.142187435444424	7.52259226534904	11.7277878332347	0.000615737405508677	0.00496136703835859	mutS homolog 2 [Source:HGNC Symbol;Acc:7325]	protein_coding	ENSG00000095002	ENSG00000095002.8
BUB1B	negative regulation of cell cycle process|regulation of mitotic cell cycle phase transition|regulation of cell cycle phase transition|negative regulation of mitotic cell cycle phase transition|negative regulation of cell cycle phase transition|proteasome-mediated ubiquitin-dependent protein catabolic process|mitotic nuclear division|negative regulation of mitotic cell cycle|proteasomal protein ca…	701	-0.140842945369983	6.71694105560482	9.03545565542025	0.00264793045651696	0.0161780616515485	BUB1 mitotic checkpoint serine/threonine kinase B [Source:HGNC Symbol;Acc:1149]	protein_coding	ENSG00000156970	ENSG00000156970.8
TFDP2	negative regulation of cell cycle process|regulation of mitotic cell cycle phase transition|regulation of cell cycle phase transition|negative regulation of mitotic cell cycle phase transition|negative regulation of cell cycle phase transition|negative regulation of mitotic cell cycle|signal transduction by p53 class mediator|mitotic cell cycle checkpoint|cell cycle checkpoint|positive regulation…	7029	-0.1405180144365	6.54573651635484	8.44796439748177	0.00365452256268895	0.020776893397518	transcription factor Dp-2 (E2F dimerization partner 2) [Source:HGNC Symbol;Acc:11751]	protein_coding	ENSG00000114126	ENSG00000114126.13
TSG101	protein monoubiquitination|macroautophagy|autophagy|process utilizing autophagic mechanism|cell cycle arrest|interaction with host|negative regulation of phosphorylation|midbody|ubiquitin-like protein ligase binding|ubiquitin protein ligase binding	7251	-0.139920831661016	5.98443588073293	6.57014758304449	0.0103703351042682	0.0473481814935841	tumor susceptibility 101 [Source:HGNC Symbol;Acc:15971]	protein_coding	ENSG00000074319	ENSG00000074319.8
PSMB2	negative regulation of cell cycle process|regulation of mitotic cell cycle phase transition|regulation of cell cycle phase transition|negative regulation of mitotic cell cycle phase transition|negative regulation of cell cycle phase transition|proteasome-mediated ubiquitin-dependent protein catabolic process|negative regulation of mitotic cell cycle|proteasomal protein catabolic process|G2/M tran…	5690	-0.138014169972656	8.77741078278261	13.0572155764935	0.000302118239381925	0.00274507735631764	proteasome (prosome, macropain) subunit, beta type, 2 [Source:HGNC Symbol;Acc:9539]	protein_coding	ENSG00000126067	ENSG00000126067.7
CUL3	regulation of mitotic cell cycle phase transition|regulation of cell cycle phase transition|proteasome-mediated ubiquitin-dependent protein catabolic process|mitotic nuclear division|proteasomal protein catabolic process|anaphase-promoting complex-dependent catabolic process|mitotic sister chromatid segregation|sister chromatid segregation|chromosome segregation|nuclear division|nuclear chromosom…	8452	-0.137990637849012	6.87358523956979	9.15317005589101	0.00248287552139285	0.0153568084947845	cullin 3 [Source:HGNC Symbol;Acc:2553]	protein_coding	ENSG00000036257	ENSG00000036257.8
LIG1	DNA replication|cell cycle DNA replication|DNA-dependent DNA replication|nuclear DNA replication|transcription-coupled nucleotide-excision repair|nucleotide-excision repair|nucleotide-excision repair, DNA gap filling|DNA biosynthetic process	3978	-0.137811106404414	7.34405241502195	10.5222861190943	0.00117943488713756	0.00848996095819689	ligase I, DNA, ATP-dependent [Source:HGNC Symbol;Acc:6598]	protein_coding	ENSG00000105486	ENSG00000105486.9
PSMC2	negative regulation of cell cycle process|regulation of mitotic cell cycle phase transition|regulation of cell cycle phase transition|negative regulation of mitotic cell cycle phase transition|negative regulation of cell cycle phase transition|proteasome-mediated ubiquitin-dependent protein catabolic process|negative regulation of mitotic cell cycle|proteasomal protein catabolic process|G2/M tran…	5701	-0.136658796709382	8.47248406350405	12.5277332232027	0.00040095594120916	0.00344535712339014	proteasome (prosome, macropain) 26S subunit, ATPase, 2 [Source:HGNC Symbol;Acc:9548]	protein_coding	ENSG00000161057	ENSG00000161057.6
CTDSP1	negative regulation of cell cycle process|regulation of mitotic cell cycle phase transition|regulation of cell cycle phase transition|negative regulation of mitotic cell cycle phase transition|negative regulation of cell cycle phase transition|negative regulation of mitotic cell cycle|negative regulation of G1/S transition of mitotic cell cycle|negative regulation of cell cycle G1/S phase transit…	58190	-0.132363557585447	7.09655549663747	9.04083721465878	0.00264014704294255	0.0161633429651903	CTD (carboxy-terminal domain, RNA polymerase II, polypeptide A) small phosphatase 1 [Source:HGNC Symbol;Acc:21614]	protein_coding	ENSG00000144579	ENSG00000144579.3
CCNA2	G2/M transition of mitotic cell cycle|cell cycle G2/M phase transition|covalent chromatin modification|cellular response to oxygen levels|histone modification|cellular response to decreased oxygen levels|cellular response to hypoxia|DNA replication|regulation of DNA metabolic process|response to oxygen levels|response to decreased oxygen levels|response to hypoxia|protein modification by small pr…	890	-0.130768712308381	7.63284772505955	10.1769549291806	0.00142206840578784	0.00982623947250297	cyclin A2 [Source:HGNC Symbol;Acc:1578]	protein_coding	ENSG00000145386	ENSG00000145386.5
PRKACA	regulation of mitotic cell cycle phase transition|regulation of cell cycle phase transition|proteasomal protein catabolic process|G2/M transition of mitotic cell cycle|cell cycle G2/M phase transition|regulation of cell cycle G2/M phase transition|regulation of G2/M transition of mitotic cell cycle|positive regulation of cell cycle process|positive regulation of cell cycle|macroautophagy|peptidyl…	5566	-0.130539091813089	6.67775239483595	7.65875745782573	0.0056497401353165	0.0292077240343178	protein kinase, cAMP-dependent, catalytic, alpha [Source:HGNC Symbol;Acc:9380]	protein_coding	ENSG00000072062	ENSG00000072062.9
CBX3	negative regulation of cell cycle process|chromatin remodeling|negative regulation of G0 to G1 transition|regulation of G0 to G1 transition|G0 to G1 transition|chromosome, centromeric region|chromosomal region|condensed chromosome, centromeric region|condensed chromosome|spindle|nuclear chromatin|heterochromatin|nuclear envelope	11335	-0.126584359945039	8.80010445028513	11.0004933025731	0.00091087641217075	0.00689606245337579	chromobox homolog 3 [Source:HGNC Symbol;Acc:1553]	protein_coding	ENSG00000122565	ENSG00000122565.14
AURKA	negative regulation of cell cycle process|regulation of mitotic cell cycle phase transition|regulation of cell cycle phase transition|negative regulation of mitotic cell cycle phase transition|negative regulation of cell cycle phase transition|proteasome-mediated ubiquitin-dependent protein catabolic process|mitotic nuclear division|negative regulation of mitotic cell cycle|proteasomal protein ca…	6790	-0.125376942203088	6.51883449346921	6.66081874510823	0.00985556237505976	0.0455308814792507	aurora kinase A [Source:HGNC Symbol;Acc:11393]	protein_coding	ENSG00000087586	ENSG00000087586.13
PSMB4	negative regulation of cell cycle process|regulation of mitotic cell cycle phase transition|regulation of cell cycle phase transition|negative regulation of mitotic cell cycle phase transition|negative regulation of cell cycle phase transition|proteasome-mediated ubiquitin-dependent protein catabolic process|negative regulation of mitotic cell cycle|proteasomal protein catabolic process|G2/M tran…	5692	-0.124775606137004	9.13646678337684	10.8441742684182	0.000991070641710052	0.00742377323771602	proteasome (prosome, macropain) subunit, beta type, 4 [Source:HGNC Symbol;Acc:9541]	protein_coding	ENSG00000159377	ENSG00000159377.6
PSMB5	negative regulation of cell cycle process|regulation of mitotic cell cycle phase transition|regulation of cell cycle phase transition|negative regulation of mitotic cell cycle phase transition|negative regulation of cell cycle phase transition|proteasome-mediated ubiquitin-dependent protein catabolic process|negative regulation of mitotic cell cycle|proteasomal protein catabolic process|G2/M tran…	5693	-0.124506788258537	6.80331561995224	7.27878511066374	0.00697737096350709	0.0344713645548215	proteasome (prosome, macropain) subunit, beta type, 5 [Source:HGNC Symbol;Acc:9542]	protein_coding	ENSG00000100804	ENSG00000100804.14
KNTC1	regulation of mitotic cell cycle phase transition|regulation of cell cycle phase transition|mitotic nuclear division|negative regulation of mitotic cell cycle|nuclear division|organelle fission|regulation of mitotic nuclear division|regulation of nuclear division|mitotic cell cycle checkpoint|cell cycle checkpoint|chromosome, centromeric region|chromosomal region|condensed chromosome, centromeric…	9735	-0.123704488702155	6.61824539325682	6.73133353947767	0.00947337496530859	0.0440018149933059	kinetochore associated 1 [Source:HGNC Symbol;Acc:17255]	protein_coding	ENSG00000184445	ENSG00000184445.7
PSMA4	negative regulation of cell cycle process|regulation of mitotic cell cycle phase transition|regulation of cell cycle phase transition|negative regulation of mitotic cell cycle phase transition|negative regulation of cell cycle phase transition|proteasome-mediated ubiquitin-dependent protein catabolic process|negative regulation of mitotic cell cycle|proteasomal protein catabolic process|G2/M tran…	5685	-0.121589177986309	8.70390208497037	10.0891481928904	0.0014914503343926	0.0101886130168898	proteasome (prosome, macropain) subunit, alpha type, 4 [Source:HGNC Symbol;Acc:9533]	protein_coding	ENSG00000041357	ENSG00000041357.11
CDC42	chromosome segregation|nuclear chromosome segregation|regulation of protein complex assembly|positive regulation of cell cycle process|non-canonical Wnt signaling pathway|regulation of chromosome segregation|positive regulation of cell cycle|cytokinesis|Wnt signaling pathway, planar cell polarity pathway|regulation of establishment of planar polarity|morphogenesis of a polarized epithelium|establ…	998	-0.121125110647182	8.19504098592303	9.60250052661848	0.00194312584797782	0.0127042412778115	cell division cycle 42 [Source:HGNC Symbol;Acc:1736]	protein_coding	ENSG00000070831	ENSG00000070831.11
HSP90AA1	regulation of mitotic cell cycle phase transition|regulation of cell cycle phase transition|G2/M transition of mitotic cell cycle|cell cycle G2/M phase transition|regulation of cell cycle G2/M phase transition|regulation of G2/M transition of mitotic cell cycle|regulation of protein complex assembly|positive regulation of protein complex assembly|regulation of DNA metabolic process|autophagy|proc…	3320	-0.116467563125483	9.71912809057448	9.50463985818022	0.00204952981072987	0.0132373433468235	heat shock protein 90kDa alpha (cytosolic), class A member 1 [Source:HGNC Symbol;Acc:5253]	protein_coding	ENSG00000080824	ENSG00000080824.14
MAD2L1	negative regulation of cell cycle process|regulation of mitotic cell cycle phase transition|regulation of cell cycle phase transition|negative regulation of mitotic cell cycle phase transition|negative regulation of cell cycle phase transition|proteasome-mediated ubiquitin-dependent protein catabolic process|mitotic nuclear division|negative regulation of mitotic cell cycle|proteasomal protein ca…	4085	-0.115547215098452	7.08884835918342	6.87634126990179	0.00873441827717934	0.0413518504031749	MAD2 mitotic arrest deficient-like 1 (yeast) [Source:HGNC Symbol;Acc:6763]	protein_coding	ENSG00000164109	ENSG00000164109.9
PCNA	negative regulation of cell cycle process|regulation of mitotic cell cycle phase transition|regulation of cell cycle phase transition|negative regulation of mitotic cell cycle phase transition|negative regulation of cell cycle phase transition|negative regulation of mitotic cell cycle|signal transduction by p53 class mediator|mitotic cell cycle checkpoint|cell cycle checkpoint|DNA replication|pos…	5111	-0.110628293235348	9.01607800418002	8.5014000981022	0.00354873307856122	0.0203194949714857	proliferating cell nuclear antigen [Source:HGNC Symbol;Acc:8729]	protein_coding	ENSG00000132646	ENSG00000132646.6
RAD21	negative regulation of cell cycle process|regulation of mitotic cell cycle phase transition|regulation of cell cycle phase transition|negative regulation of mitotic cell cycle phase transition|negative regulation of cell cycle phase transition|mitotic nuclear division|negative regulation of mitotic cell cycle|G2/M transition of mitotic cell cycle|cell cycle G2/M phase transition|mitotic sister ch…	5885	-0.109422643056757	7.73160133091857	7.28441519720536	0.00695553700249497	0.0343917427620281	RAD21 homolog (S. pombe) [Source:HGNC Symbol;Acc:9811]	protein_coding	ENSG00000164754	ENSG00000164754.8
PSMB7	negative regulation of cell cycle process|regulation of mitotic cell cycle phase transition|regulation of cell cycle phase transition|negative regulation of mitotic cell cycle phase transition|negative regulation of cell cycle phase transition|proteasome-mediated ubiquitin-dependent protein catabolic process|negative regulation of mitotic cell cycle|proteasomal protein catabolic process|G2/M tran…	5695	-0.105848312721767	8.86721967791703	7.72364657309747	0.00545022011539272	0.0284575295087562	proteasome (prosome, macropain) subunit, beta type, 7 [Source:HGNC Symbol;Acc:9544]	protein_coding	ENSG00000136930	ENSG00000136930.8
RBBP4	negative regulation of cell cycle process|signal transduction by p53 class mediator|negative regulation of gene expression, epigenetic|DNA conformation change|DNA replication|chromatin remodeling|protein-DNA complex assembly|protein-DNA complex subunit organization|negative regulation of G0 to G1 transition|regulation of G0 to G1 transition|G0 to G1 transition|regulation of signal transduction by…	5928	-0.105713401408114	7.51763755721703	6.47833616698304	0.0109197154426465	0.0492245928860197	retinoblastoma binding protein 4 [Source:HGNC Symbol;Acc:9887]	protein_coding	ENSG00000162521	ENSG00000162521.14
IK	negative regulation of cell cycle process|regulation of mitotic cell cycle phase transition|regulation of cell cycle phase transition|negative regulation of mitotic cell cycle phase transition|negative regulation of cell cycle phase transition|mitotic nuclear division|negative regulation of mitotic cell cycle|mitotic sister chromatid segregation|sister chromatid segregation|chromosome segregation…	3550	-0.104868039541483	7.60470184313083	6.50572101423615	0.0107527952952938	0.0486060108205971	IK cytokine, down-regulator of HLA II [Source:HGNC Symbol;Acc:5958]	protein_coding	ENSG00000113141	ENSG00000113141.11
PSMB1	negative regulation of cell cycle process|regulation of mitotic cell cycle phase transition|regulation of cell cycle phase transition|negative regulation of mitotic cell cycle phase transition|negative regulation of cell cycle phase transition|proteasome-mediated ubiquitin-dependent protein catabolic process|negative regulation of mitotic cell cycle|proteasomal protein catabolic process|G2/M tran…	5689	-0.0993295741677074	9.04466001137089	6.85898934237423	0.00881964200018241	0.0416733280684188	proteasome (prosome, macropain) subunit, beta type, 1 [Source:HGNC Symbol;Acc:9537]	protein_coding	ENSG00000008018	ENSG00000008018.8

## Sheet: Table S7
Table S7. List of DEGs related to negative regulation of cell cycle up-regulated by IM+SenB compared to IM alone (GO enrichment analysis).
Gene Id	GO terms	Gene Id	logFC	logCPM	LR	PValue	FDR	description	gene_biotype	ensembl_gene_id	ensembl_gene_id_version
DAB2IP	positive regulation of neurogenesis|regulation of lipid metabolic process|negative regulation of catabolic process|regulation of neuron projection development|positive regulation of cellular catabolic process|positive regulation of neuron differentiation|regulation of binding|regulation of protein complex assembly|negative regulation of cellular catabolic process|positive regulation of catabolic …	153090	0.81562964945195	2.80834748717846	33.501653572633	7.12034300839243e-09	1.98741824572995e-07	DAB2 interacting protein [Source:HGNC Symbol;Acc:17294]	protein_coding	ENSG00000136848	ENSG00000136848.12
DHCR24	secondary alcohol biosynthetic process|cholesterol biosynthetic process|sterol biosynthetic process|secondary alcohol metabolic process|cholesterol metabolic process|sterol metabolic process|alcohol biosynthetic process|steroid biosynthetic process|organic hydroxy compound biosynthetic process|steroid metabolic process|alcohol metabolic process|reproductive structure development|reproductive syst…	1718	0.584219557530179	8.70831698318963	231.281280537889	3.13270837828545e-52	1.21569296099271e-49	24-dehydrocholesterol reductase [Source:HGNC Symbol;Acc:2859]	protein_coding	ENSG00000116133	ENSG00000116133.7
MLXIPL	regulation of lipid biosynthetic process|regulation of lipid metabolic process|cofactor biosynthetic process|carboxylic acid biosynthetic process|organic acid biosynthetic process|regulation of small molecule metabolic process|positive regulation of cellular catabolic process|monocarboxylic acid biosynthetic process|coenzyme biosynthetic process|positive regulation of catabolic process|coenzyme m…	51085	0.55534269646922	1.77024031344661	8.52096554897071	0.00351078172154446	0.0201886730928202	MLX interacting protein-like [Source:HGNC Symbol;Acc:12744]	protein_coding	ENSG00000009950	ENSG00000009950.11
SMAD3	cell-substrate adhesion|negative regulation of catabolic process|actin filament organization|gland development|in utero embryonic development|positive regulation of cell adhesion|regulation of binding|ncRNA processing|cell junction organization|regulation of cell-substrate adhesion|cell junction assembly|cell-matrix adhesion|response to oxygen levels|cell-substrate junction assembly|response to h…	4088	0.551235538542109	5.88299780373104	96.4204936843489	9.29005433403851e-23	1.03480882998596e-20	SMAD family member 3 [Source:HGNC Symbol;Acc:6769]	protein_coding	ENSG00000166949	ENSG00000166949.11
MYC	myeloid cell differentiation|transition metal ion homeostasis|myeloid leukocyte differentiation|response to oxygen levels|response to ionizing radiation|response to hypoxia|regulation of myeloid cell differentiation|negative regulation of phosphorylation|negative regulation of protein phosphorylation|response to decreased oxygen levels|iron ion homeostasis|cellular response to drug|epithelial cel…	4609	0.523598801067411	8.84366814930996	187.661025644878	1.03013671281026e-42	2.69403144676248e-40	v-myc avian myelocytomatosis viral oncogene homolog [Source:HGNC Symbol;Acc:7553]	protein_coding	ENSG00000136997	ENSG00000136997.10
PLAGL1	cell cycle arrest	5325	0.372549608398654	6.18583575603103	51.1561406347483	8.53034174869958e-13	4.02431416615121e-11	pleiomorphic adenoma gene-like 1 [Source:HGNC Symbol;Acc:9046]	protein_coding	ENSG00000118495	ENSG00000118495.14
THBS1	myeloid cell differentiation|cell-substrate adhesion|response to steroid hormone|cell junction organization|regulation of cell-substrate adhesion|platelet degranulation|cell junction assembly|cell-matrix adhesion|response to oxygen levels|cell-substrate junction assembly|response to hypoxia|regulation of myeloid cell differentiation|epithelial cell migration|regulation of adherens junction organi…	7057	0.312427472600495	7.28821718638189	53.2488596287958	2.93858010843683e-13	1.5172153950427e-11	thrombospondin 1 [Source:HGNC Symbol;Acc:11785]	protein_coding	ENSG00000137801	ENSG00000137801.9
TNKS1BP1	protein autophosphorylation|response to ionizing radiation|response to radiation|cellular response to abiotic stimulus|cellular response to environmental stimulus|cell cycle arrest|cell-cell junction|nuclear chromatin|cell-cell adherens junction|cadherin binding|cell adhesion molecule binding	85456	0.288462010819329	6.87767114909367	40.0908087449762	2.42426956821303e-10	8.50261309201245e-09	tankyrase 1 binding protein 1, 182kDa [Source:HGNC Symbol;Acc:19081]	protein_coding	ENSG00000149115	ENSG00000149115.9
ID2	myeloid cell differentiation|positive regulation of neurogenesis|regulation of lipid metabolic process|gland development|homeostasis of number of cells|regulation of binding|myeloid leukocyte differentiation|myeloid cell homeostasis|erythrocyte differentiation|regulation of myeloid cell differentiation|regulation of fat cell differentiation|forebrain development|fat cell differentiation|erythrocy…	3398	0.286234182630953	4.4913723252225	11.5247658326582	0.000686751010898665	0.00543527280336246	inhibitor of DNA binding 2, dominant negative helix-loop-helix protein [Source:HGNC Symbol;Acc:5361]	protein_coding	ENSG00000115738	ENSG00000115738.5
CNOT11	cell cycle arrest	55571	0.272538078407373	7.23898706904167	39.9912926495197	2.55097466951473e-10	8.89513776065572e-09	CCR4-NOT transcription complex, subunit 11 [Source:HGNC Symbol;Acc:25217]	protein_coding	ENSG00000158435	ENSG00000158435.3
RASSF1	cell cycle arrest	11186	0.257203995717759	4.32862412078593	8.39584210747207	0.00376080245455373	0.0213106234235899	Ras association (RalGDS/AF-6) domain family member 1 [Source:HGNC Symbol;Acc:9882]	protein_coding	ENSG00000068028	ENSG00000068028.13
CAB39	cellular response to osmotic stress|cellular response to abiotic stimulus|cellular response to environmental stimulus|cell cycle arrest|response to osmotic stress	51719	0.24760671041517	7.83266060204444	38.1103799901731	6.68535337355034e-10	2.16195701838201e-08	calcium binding protein 39 [Source:HGNC Symbol;Acc:20292]	protein_coding	ENSG00000135932	ENSG00000135932.6
TGFBR1	actin filament organization|gland development|in utero embryonic development|regulation of binding|cell junction organization|reproductive structure development|reproductive system development|epithelial cell migration|epithelium migration|tissue migration|positive regulation of cell projection organization|development of primary sexual characteristics|gonad development|ameboidal-type cell migrat…	7046	0.237415882198371	5.32580394441938	12.9092071736772	0.00032696976027703	0.00292885049600348	transforming growth factor, beta receptor 1 [Source:HGNC Symbol;Acc:11772]	protein_coding	ENSG00000106799	ENSG00000106799.8
PNPT1	gland development|positive regulation of cellular catabolic process|positive regulation of catabolic process|response to peptide hormone|establishment of RNA localization|aging|nucleic acid transport|RNA transport|cell aging|cell cycle arrest|cellular response to oxidative stress|RNA localization|nucleotidyltransferase activity	87178	0.222708045562579	6.0955072240863	17.5919689066146	2.73741956400593e-05	0.000350331461223312	polyribonucleotide nucleotidyltransferase 1 [Source:HGNC Symbol;Acc:23166]	protein_coding	ENSG00000138035	ENSG00000138035.10
MYBBP1A	ribosome biogenesis|response to nutrient levels|cellular response to external stimulus|response to starvation|cellular response to extracellular stimulus|cellular response to nutrient levels|osteoblast differentiation|cell cycle arrest|cellular response to starvation	10514	0.220849344691048	5.94821897293035	16.1218994492642	5.93932607244788e-05	0.000696965346208774	MYB binding protein (P160) 1a [Source:HGNC Symbol;Acc:7546]	protein_coding	ENSG00000132382	ENSG00000132382.10
PML	myeloid cell differentiation|negative regulation of catabolic process|gland development|negative regulation of cellular catabolic process|maintenance of location|response to oxygen levels|response to ionizing radiation|response to hypoxia|negative regulation of protein catabolic process|response to decreased oxygen levels|mammary gland development|intracellular receptor signaling pathway|ameboida…	5371	0.183083958660298	7.00062435967535	16.8228350320989	4.10365284070481e-05	0.000501696582049583	promyelocytic leukemia [Source:HGNC Symbol;Acc:9113]	protein_coding	ENSG00000140464	ENSG00000140464.15
HMGA2	regulation of binding|stem cell differentiation|response to ionizing radiation|covalent chromatin modification|histone modification|fat cell differentiation|cellular response to drug|negative regulation of cellular senescence|response to radiation|aging|cell aging|cellular response to abiotic stimulus|cellular response to environmental stimulus|regulation of cellular response to drug|cell cycle a…	8091	0.182832952558118	5.54495843624489	8.77258135053568	0.00305792372698126	0.018041600017452	high mobility group AT-hook 2 [Source:HGNC Symbol;Acc:5009]	protein_coding	ENSG00000149948	ENSG00000149948.9
GADD45A	cellular response to external stimulus|response to ionizing radiation|negative regulation of phosphorylation|negative regulation of protein phosphorylation|negative regulation of protein kinase activity|negative regulation of kinase activity|negative regulation of transferase activity|response to radiation|cellular response to abiotic stimulus|cellular response to environmental stimulus|cell cycl…	1647	0.179326408958873	6.78626508449657	15.0448172682593	0.00010498815209191	0.00113071393882334	growth arrest and DNA-damage-inducible, alpha [Source:HGNC Symbol;Acc:4095]	protein_coding	ENSG00000116717	ENSG00000116717.7
PPP1R15A	regulation of cellular component size|positive regulation of phosphatase activity|positive regulation of dephosphorylation|regulation of phosphatase activity|cell cycle arrest	23645	0.156132314006571	8.51522559974131	16.420430000634	5.07354476125033e-05	0.000604903305033116	protein phosphatase 1, regulatory subunit 15A [Source:HGNC Symbol;Acc:14375]	protein_coding	ENSG00000087074	ENSG00000087074.7
ZNF385A	myeloid cell differentiation|regulation of fat cell differentiation|fat cell differentiation|hemostasis|platelet formation|platelet morphogenesis|megakaryocyte differentiation|cell cycle arrest|RNA localization|neuronal cell body|nuclear chromatin	25946	0.151847597988955	7.21991705008611	12.3560868222122	0.000439551033968866	0.00371595146777615	zinc finger protein 385A [Source:HGNC Symbol;Acc:17521]	protein_coding	ENSG00000161642	ENSG00000161642.13
PPP1R9B	actin filament organization|modulation of chemical synaptic transmission|regulation of trans-synaptic signaling|cellular response to external stimulus|cellular response to extracellular stimulus|cellular response to drug|regulation of phosphatase activity|cell cycle arrest|cell leading edge|ruffle|cell projection membrane|leading edge membrane|actin-based cell projection|filopodium|ruffle membran…	84687	0.141197358869684	6.77747967998285	9.29646660758115	0.00229596259022763	0.0144382801675057	protein phosphatase 1, regulatory subunit 9B [Source:HGNC Symbol;Acc:9298]	protein_coding	ENSG00000108819	ENSG00000108819.9
CDK6	myeloid cell differentiation|cell-substrate adhesion|homeostasis of number of cells|positive regulation of cell adhesion|regulation of cell-substrate adhesion|regulation of stem cell differentiation|myeloid leukocyte differentiation|cell-matrix adhesion|stem cell differentiation|myeloid cell homeostasis|erythrocyte differentiation|regulation of myeloid cell differentiation|forebrain development|e…	1021	0.114006588031286	7.09793872755397	6.72343940387568	0.0095153951960207	0.0441799321528865	cyclin-dependent kinase 6 [Source:HGNC Symbol;Acc:1777]	protein_coding	ENSG00000105810	ENSG00000105810.5
